# Supplementary material for: The Heterogeneous Impact of Prediagnostic Folate Intake for Fluorouracil-Containing Induction Chemotherapy for Head and Neck Cancer
Source: Cancers (Basel). 2023 Oct 26;15(21):5150. doi: 10.3390/cancers15215150 (PMC10650771; doi:10.3390/cancers15215150)
Supplement: Supplementary file 1 [file cancers-15-05150-s001.zip]

Archive with 8 entries (8 files):
- cancers-2629954-Figure S1.pdf
- cancers-2629954-Figure S2.pdf
- cancers-2629954-Figure S3.pdf
- cancers-2629954-Table S1.pdf
- cancers-2629954-Table S2.pdf
- cancers-2629954-Table S3.pdf
- cancers-2629954-Table S4.pdf
- cancers-2629954-Table S5.pdf
